# Supplementary material for: Complementary Organization of Mouse Driver and Modulator Cortico-thalamo-cortical Circuits
Source: J Neurosci. 2025 Jan 17;45(5):e1167242024. doi: 10.1523/JNEUROSCI.1167-24.2024 (PMC11780356; doi:10.1523/JNEUROSCI.1167-24.2024)
Supplement: Table1-1 — Brain-wide input counts for all animals from areas defined by the Allen Institute CCF. Download Table1-1, XLSX file. [file jneuro-45-e1167242024-s001.xlsx]

## Sheet: Sheet1
	LM1	LM2	LM3	AM1	AL1	PM2	LM4	RL2	LM5	AL2	RL3	PM5	AM2	AM3	AL3	AL4	AL5	RL4	AM4	AM5	PM1	RL1	PM3	PM4
'Agranular insular area dorsal part layer 6a'	0	0	0	0	0	0	0	1	0	0	0	0	0	0	0	0	0	0	0	0	0	0	0	0
'Anterior area layer 5'	0	0	0	2	10	1	1	8	1	0	0	1	2	0	1	0	5	2	1	4	2	2	0	0
'Anterior area layer 6a'	4	2	1	15	55	7	2	63	13	26	17	2	27	23	16	24	11	2	23	5	6	26	13	5
'Anterior area layer 6b'	0	0	0	0	0	0	0	0	0	0	0	0	0	0	0	0	0	0	4	0	0	0	0	0
'Anterior cingulate area dorsal part layer 5'	0	0	0	0	0	0	0	0	0	0	0	0	0	1	1	5	0	2	5	1	0	0	0	0
'Anterior cingulate area dorsal part layer 6a'	0	0	0	0	0	0	0	0	0	0	0	0	0	12	25	15	11	36	46	26	0	0	0	0
'Anterior cingulate area dorsal part layer 6b'	0	0	0	0	0	0	0	0	0	0	0	0	0	2	4	0	1	4	6	4	0	0	0	0
'Anterior cingulate area layer 5'	2	0	1	0	11	19	3	29	3	12	0	15	11	0	0	0	0	0	0	0	6	2	4	5
'Anterior cingulate area layer 6a'	13	6	12	4	74	79	23	127	16	34	9	116	41	0	0	0	0	0	0	0	31	40	55	21
'Anterior cingulate area ventral part 6a'	0	0	0	0	0	0	0	0	0	0	0	0	0	1	7	10	5	11	10	10	0	0	0	0
'Anterior cingulate area ventral part 6b'	0	0	0	0	0	0	0	0	0	0	0	0	0	5	1	4	0	5	0	2	0	0	0	0
'Anterior cingulate area ventral part layer 5'	0	0	0	0	0	0	0	0	0	0	0	0	0	0	2	6	0	2	7	0	0	0	0	0
'Anterior hypothalamic area'	0	0	0	0	0	0	0	0	0	0	0	0	0	0	0	0	0	0	0	0	1	0	0	0
'Anterior hypothalamic nucleus'	0	0	0	0	1	0	0	1	0	0	0	0	0	0	0	1	0	0	0	0	0	0	0	0
'Anterior pretectal nucleus'	98	55	36	222	629	294	87	408	181	99	43	246	394	189	161	139	129	125	208	65	369	472	126	125
'Anterolateral visual area layer 5'	0	1	0	2	1	2	2	5	6	0	0	4	5	0	0	0	2	5	1	2	18	3	5	1
'Anterolateral visual area layer 6a'	42	47	26	20	177	59	52	94	74	54	33	63	92	46	17	50	131	40	29	29	199	240	37	16
'Anteromedial visual area layer 5'	1	0	0	0	12	5	0	8	0	3	0	0	2	1	1	0	0	0	1	1	5	2	0	1
'Anteromedial visual area layer 6a'	8	5	2	18	87	13	19	73	20	31	10	11	152	22	25	16	16	5	40	20	87	57	18	7
'Anteroventral periventricular nucleus'	0	0	0	0	0	0	0	0	0	0	0	0	0	0	0	0	0	1	0	0	1	0	0	0
'Arcuate hypothalamic nucleus'	0	1	0	0	1	0	0	0	0	0	0	0	0	0	0	0	0	0	0	0	0	0	0	0
'Bed nuclei of the stria terminalis'	0	0	0	0	0	0	0	0	0	0	0	2	0	0	0	2	0	0	2	0	1	0	0	0
'Caudoputamen'	0	0	0	0	0	0	0	0	0	0	0	0	0	0	1	0	1	0	0	0	0	0	0	0
'Central amygdalar nucleus'	0	0	0	0	0	0	0	0	0	0	0	0	0	0	0	0	0	0	0	0	2	0	0	0
'Cerebellum'	0	2	2	0	0	0	3	1	0	0	0	0	3	0	1	0	1	0	2	0	2	0	0	0
'Claustrum'	1	0	0	0	0	0	0	0	1	2	0	2	0	0	0	0	0	0	0	0	2	0	0	0
'Cochlear nuclei'	0	0	0	0	0	0	0	0	0	0	0	0	1	0	0	0	0	0	0	0	0	0	0	0
'Copula pyramidis'	0	0	0	0	0	0	0	0	0	0	0	0	0	1	0	0	0	0	0	0	0	0	0	0
'Cortical amygdalar area'	0	1	0	0	0	0	0	0	0	0	0	0	0	0	0	0	0	0	0	0	0	0	0	0
'Cuneate nucleus'	0	0	0	0	0	1	0	0	0	0	0	1	2	0	0	0	0	0	0	0	0	0	1	0
'Cuneiform nucleus'	1	0	0	0	1	3	1	0	3	2	0	0	2	0	3	2	4	1	0	0	3	4	3	0
'Dentate nucleus'	0	0	0	0	5	0	0	3	0	2	0	0	1	1	0	1	0	0	4	3	3	0	0	0
'Diagonal band nucleus'	0	0	0	0	0	0	0	3	0	2	0	0	1	2	0	0	0	0	0	0	2	0	0	0
'Dorsal auditory area layer 2/3'	0	0	0	0	0	0	0	0	0	0	0	0	0	0	0	0	1	0	0	0	0	0	0	0
'Dorsal auditory area layer 5'	0	0	0	0	0	0	0	0	0	0	0	0	0	0	1	2	4	0	2	0	0	0	0	0
'Dorsal auditory area layer 6a'	0	0	0	0	0	0	0	0	0	0	0	0	0	10	23	5	51	0	5	2	0	0	0	2
'Dorsal auditory area layer 6b'	0	0	0	0	0	0	0	0	0	0	0	0	0	2	10	1	19	0	0	0	0	0	0	0
'Dorsal cochlear nucleus'	0	0	0	0	0	0	0	0	0	0	0	0	1	0	0	0	0	0	0	1	0	0	0	0
'Dorsal motor nucleus of the vagus nerve'	0	0	0	1	0	0	0	0	0	0	0	0	0	0	0	0	0	0	0	0	0	0	0	0
'Dorsal nucleus raphe'	0	0	4	0	7	0	0	4	2	0	0	1	0	0	1	0	0	1	2	0	4	4	1	0
'Dorsal peduncular area'	0	0	1	0	0	0	0	0	0	0	0	0	0	0	0	0	0	1	0	0	0	0	0	0
'Dorsal peduncular area layer 5'	0	0	0	0	0	0	0	0	0	1	0	0	0	0	0	0	0	0	0	0	0	0	0	0
'Dorsal premammillary nucleus'	0	0	0	0	0	3	0	0	1	0	0	0	1	0	1	1	0	0	0	1	6	0	0	2
'Dorsal terminal nucleus of the accessory optic tract'	1	0	0	0	0	0	0	0	0	0	0	0	0	0	1	0	0	0	0	0	0	0	0	0
'Dorsomedial nucleus of the hypothalamus'	0	0	1	0	0	0	0	2	1	2	0	1	0	0	0	0	0	0	0	0	0	0	1	0
'Ectorhinal area/Layer 5'	0	0	1	0	1	0	0	0	0	0	0	0	0	0	1	0	1	0	0	0	0	0	0	0
'Ectorhinal area/Layer 6a'	0	9	6	3	30	12	4	31	7	13	1	18	11	2	8	4	9	2	1	1	15	25	5	3
'Ectorhinal area/Layer 6b'	0	0	0	0	0	0	0	0	0	0	0	0	0	0	0	2	0	0	0	0	0	0	0	0
'Edinger-Westphal nucleus'	1	0	4	0	0	0	0	1	1	0	0	2	1	0	0	1	1	0	0	0	1	2	1	0
'Endopiriform nucleus'	0	0	0	0	0	0	0	1	0	0	0	0	0	0	0	0	0	0	0	0	0	1	0	0
'Entorhinal area lateral part layer 5'	0	0	0	0	0	0	0	0	0	0	0	0	0	0	1	0	1	0	0	0	0	0	0	0
'Entorhinal area lateral part layer 6a'	0	0	0	0	1	2	0	0	0	0	2	0	0	1	0	0	4	0	0	0	0	0	0	0
'Entorhinal area medial part dorsal zone layer 5'	0	0	0	0	0	0	0	0	0	0	0	0	0	0	6	0	1	0	0	1	0	0	0	0
'Entorhinal area medial part dorsal zone layer 6'	0	0	0	0	0	0	0	0	0	0	0	0	0	0	6	0	0	0	1	0	0	0	0	0
'Ethmoid nucleus of the thalamus'	0	2	0	0	0	5	1	8	0	0	0	0	6	7	12	10	22	29	13	18	7	18	0	0
'Facial motor nucleus'	0	0	0	0	1	1	0	0	0	1	0	0	0	0	0	0	2	0	0	0	0	0	0	0
'Fastigial nucleus'	0	0	1	1	0	0	1	6	0	0	0	0	0	0	0	1	0	0	0	0	0	0	0	0
'Field CA3'	0	0	0	0	0	0	0	0	0	0	0	0	0	0	0	0	1	0	0	0	0	0	0	0
'Fields of Forel'	1	0	0	0	3	1	2	10	0	0	0	0	4	0	3	2	0	1	10	4	1	1	0	0
'Gigantocellular reticular nucleus'	0	0	1	0	2	2	8	13	4	8	2	3	3	1	2	1	0	11	3	4	1	1	4	0
'Globus pallidus external segment'	0	0	0	0	0	0	0	0	0	0	0	0	0	0	0	0	2	1	6	0	2	0	0	0
'Globus pallidus internal segment'	0	0	0	0	0	0	0	0	0	0	0	0	0	0	0	0	0	2	1	0	0	0	0	0
'Gustatory areas layer 6a'	0	0	0	0	0	0	0	0	0	0	0	0	0	0	0	0	1	0	0	0	0	0	0	0
'Hippocampal formation'	0	0	0	0	0	0	0	0	0	0	0	0	0	0	3	2	2	1	0	0	0	0	0	0
'Hypoglossal nucleus'	0	0	0	0	2	0	4	3	0	0	0	2	2	0	0	0	0	0	0	0	0	0	0	0
'Hypothalamus'	0	0	0	0	3	0	1	6	1	0	0	0	3	0	2	1	5	5	3	4	16	0	0	2
'Inferior colliculus'	2	6	9	0	17	2	1	2	5	1	0	4	11	0	0	0	0	0	0	0	14	3	2	0
'Inferior colliculus central nucleus'	0	0	0	0	1	0	0	0	0	0	0	0	0	1	0	1	13	0	0	0	0	0	0	0
'Inferior colliculus dorsal nucleus'	0	1	0	0	4	0	0	2	0	0	0	0	0	1	5	3	16	1	0	2	0	1	4	0
'Inferior colliculus external nucleus'	6	11	4	0	47	5	5	12	5	4	1	3	3	2	33	3	80	3	2	12	6	6	1	1
'Inferior olivary complex'	0	0	0	0	2	0	0	2	0	0	0	0	0	0	0	0	0	0	0	0	0	1	0	0
'Infralimbic area layer 5'	1	0	5	0	3	2	0	1	0	2	1	5	0	0	0	0	0	0	0	0	8	0	0	1
'Infralimbic area layer 6a'	3	0	1	1	24	15	5	14	4	5	1	15	4	0	0	0	1	0	1	2	5	6	20	1
'Intergeniculate leaflet of the lateral geniculate complex'	3	7	6	10	46	50	5	15	26	26	11	18	9	3	17	12	23	20	3	5	26	5	10	10
'Intermediate geniculate nucleus'	3	1	4	0	9	7	1	9	5	8	0	2	10	3	5	3	10	6	1	1	9	1	0	0
'Intermediate reticular nucleus'	0	0	0	0	1	0	1	11	0	1	2	2	6	1	0	0	0	0	0	0	4	0	0	0
'Interpeduncular nucleus rostrolateral'	0	0	0	0	0	0	0	0	1	0	0	0	0	0	0	0	0	0	0	0	0	0	0	0
'Interposed nucleus'	0	0	0	0	7	0	6	17	0	4	1	2	2	0	1	0	2	1	2	1	4	1	4	1
'Interstitial nucleus of Cajal'	0	0	0	1	7	1	1	5	5	5	0	9	4	3	4	0	0	4	6	1	10	5	4	0
'Intertrigeminal nucleus'	0	0	0	0	0	0	0	0	0	0	0	0	0	0	1	0	0	0	0	0	0	0	0	0
'Koelliker-Fuse subnucleus'	0	0	0	0	0	2	0	0	2	0	1	0	2	0	0	0	0	0	1	1	11	0	0	0
'Lateral habenula'	0	0	0	0	7	5	0	1	10	0	0	0	0	0	3	1	0	0	7	0	0	0	0	1
'Lateral hypothalamic area'	0	0	4	0	10	8	4	13	2	7	0	7	4	0	1	0	7	0	5	0	2	3	5	3
'Lateral mammillary nucleus'	0	0	0	0	1	0	0	0	2	0	0	0	0	0	0	0	0	0	0	0	0	0	0	0
'Lateral preoptic area'	0	0	0	0	0	0	0	0	0	1	0	0	0	0	0	0	0	0	1	1	0	0	0	0
'Lateral reticular nucleus'	0	0	0	0	1	0	0	2	0	0	0	1	1	0	0	0	0	0	0	0	0	0	0	0
'Lateral reticular nucleus magnocellular part'	0	0	0	0	0	0	0	0	0	0	0	0	0	0	0	0	0	0	0	0	1	0	0	0
'Lateral septal nucleus'	0	0	0	0	1	0	0	0	0	0	0	0	0	0	0	0	0	0	0	0	0	0	0	0
'Lateral terminal nucleus of the accessory optic tract'	0	0	0	1	4	0	0	4	1	2	0	1	0	0	2	0	7	0	0	1	4	1	0	0
'Lateral vestibular nucleus'	0	0	0	0	2	0	0	9	1	1	0	3	0	0	0	0	0	0	1	0	1	1	0	0
'Lateral visual area layer 5'	1	1	0	2	7	9	2	8	1	4	5	4	13	2	3	4	4	3	0	1	29	14	3	3
'Lateral visual area layer 6a'	169	105	132	25	155	117	129	98	64	35	22	66	141	49	33	54	113	37	40	45	467	208	54	22
'Laterodorsal tegmental nucleus'	0	0	0	0	0	0	0	0	0	0	0	0	0	0	0	0	4	1	2	0	0	1	0	0
'Laterointermediate area layer 5'	1	2	5	0	7	4	2	3	1	0	0	0	4	1	2	0	2	2	1	2	11	2	1	1
'Laterointermediate area layer 6a'	191	80	61	17	85	115	75	62	68	23	20	52	78	8	23	46	49	18	7	31	267	39	20	16
'Laterolateral anterior visual area layer 6a'	0	11	0	8	0	33	3	32	0	0	5	11	48	10	16	0	27	12	4	26	0	0	16	0
'Laterolateral anterior visual arealayer 5'	0	0	0	0	0	3	0	0	0	0	0	0	4	0	0	0	0	0	1	1	0	0	4	0
'Lobules IV-V'	0	0	0	0	0	0	0	0	0	0	0	0	0	0	0	0	0	0	1	0	0	0	0	0
'Magnocellular nucleus'	0	0	0	0	0	0	0	0	0	0	0	1	0	0	0	0	0	0	0	0	0	0	0	0
'Magnocellular reticular nucleus'	0	2	0	0	2	0	0	1	0	0	0	0	0	0	0	0	0	0	0	0	1	1	0	0
'Medial amygdalar nucleus'	0	0	0	0	8	0	0	0	5	3	0	4	1	0	0	0	0	0	0	0	0	2	3	1
'Medial habenula'	0	0	0	0	0	0	0	0	0	0	0	0	0	0	0	1	0	0	0	0	0	0	0	0
'Medial mammillary nucleus'	0	0	0	0	0	0	0	0	0	3	0	4	0	0	0	0	0	0	0	0	0	0	1	1
'Medial mammillary nucleus lateral part'	0	0	0	0	0	0	1	1	0	0	0	0	0	0	0	0	0	0	0	0	0	1	0	0
'Medial mammillary nucleus medial part'	0	0	0	0	1	0	0	0	0	1	0	0	0	0	1	0	0	0	0	0	0	0	0	0
'Medial mammillary nucleus median part'	0	0	0	0	0	0	0	0	0	0	0	0	0	0	0	0	0	0	0	0	0	0	1	1
'Medial preoptic area'	0	0	0	0	2	3	1	0	0	0	0	1	1	0	0	0	0	0	0	2	0	0	0	0
'Medial preoptic nucleus'	0	0	0	0	0	0	0	0	0	1	0	0	0	0	0	0	0	0	0	0	0	0	0	0
'Medial pretectal area'	22	18	12	5	64	37	15	47	25	25	2	43	30	1	14	8	9	12	4	5	87	43	38	16
'Medial septal nucleus'	1	0	0	0	1	0	0	1	0	0	0	0	0	0	0	0	0	0	0	0	0	0	0	0
'Medial terminal nucleus of the accessory optic tract'	1	0	4	0	0	0	0	0	0	0	0	0	0	0	0	0	0	0	1	0	0	0	0	0
'Medial vestibular nucleus'	0	0	1	1	11	4	5	6	0	8	1	2	1	3	5	0	5	7	14	0	10	2	4	0
'Medulla'	0	0	0	0	0	0	0	0	0	0	0	0	0	0	3	0	0	4	1	3	0	0	0	0
'Medullary reticular nucleus'	0	0	0	0	1	0	3	-2	0	0	0	0	2	0	0	0	0	0	0	0	6	0	0	0
'Midbrain'	32	49	4	18	249	182	68	267	70	89	8	119	117	53	119	96	145	101	76	81	389	148	59	52
'Midbrain reticular nucleus'	7	8	32	7	74	31	27	128	17	44	3	44	32	13	32	12	39	40	51	25	106	32	33	10
'Midbrain reticular nucleus retrorubral area'	0	0	0	1	3	0	0	1	0	0	0	0	0	0	0	0	0	1	0	0	0	0	0	0
'Midbrain trigeminal nucleus'	0	1	0	0	0	0	0	0	0	0	0	0	0	0	0	0	0	0	0	0	0	0	0	0
'Nucleus incertus'	0	0	0	0	0	0	0	0	0	0	0	0	0	0	0	0	0	0	1	0	0	0	0	0
'Nucleus of Darkschewitsch'	0	0	4	2	33	6	9	18	15	16	2	9	17	5	3	5	3	13	6	1	52	7	14	1
'Nucleus of reuniens'	0	0	0	0	2	0	0	1	0	1	0	1	0	0	0	0	0	0	0	0	0	1	0	0
'Nucleus of the brachium of the inferior colliculus'	0	2	6	0	9	1	2	1	1	2	0	1	0	0	5	0	6	0	0	1	9	1	1	1
'Nucleus of the lateral lemniscus'	0	3	9	0	9	0	0	0	2	4	1	4	2	0	6	1	2	0	0	0	4	2	1	0
'Nucleus of the optic tract'	54	42	7	4	130	37	45	68	35	17	5	53	77	11	22	33	66	16	15	44	261	99	38	18
'Nucleus of the posterior commissure'	2	10	9	10	57	39	27	94	35	35	2	68	68	5	13	10	9	11	5	7	88	17	40	9
'Nucleus of the solitary tract'	0	0	1	0	2	0	1	3	0	0	0	0	8	0	0	0	0	0	0	0	4	0	0	0
'Nucleus prepositus'	0	0	1	1	4	2	3	2	2	3	2	4	0	0	1	1	0	1	0	1	18	6	2	0
'Nucleus raphe magnus'	0	0	0	4	1	2	2	0	0	3	0	0	0	0	0	0	1	0	0	0	0	2	0	0
'Nucleus raphe obscurus'	0	0	0	1	2	0	0	0	0	1	0	4	3	0	0	0	0	0	0	0	0	1	1	0
'Nucleus raphe pallidus'	0	0	0	0	0	0	0	0	0	0	0	1	0	0	0	0	0	0	0	0	0	0	0	0
'Nucleus raphe pontis'	0	0	0	0	0	3	0	1	0	0	0	0	0	0	0	0	0	0	0	0	0	0	0	0
'Nucleus sagulum'	0	1	0	0	1	0	0	2	0	0	0	0	0	0	1	0	6	1	1	1	4	2	0	0
'Oculomotor nucleus'	0	0	0	0	0	0	0	0	0	0	1	0	0	0	0	0	0	0	0	0	0	1	0	0
'Olfactory areas'	0	0	0	0	0	0	0	0	0	0	0	0	0	0	0	1	1	0	0	1	0	0	0	0
'Olivary pretectal nucleus'	42	31	21	20	107	32	10	29	59	16	7	69	67	2	15	8	24	9	2	18	73	35	24	17
'Orbital area lateral part layer 5'	0	0	0	0	0	0	0	0	0	0	0	0	0	0	0	0	0	1	0	1	0	0	0	0
'Orbital area lateral part layer 6a'	0	0	0	0	0	0	0	0	0	0	0	0	0	0	0	0	1	5	2	1	0	0	0	0
'Orbital area lateral part layer 6b'	0	0	0	0	0	0	0	0	0	0	0	0	0	1	0	0	0	1	0	0	0	0	0	0
'Orbital area layer 5'	0	0	0	0	9	2	0	0	0	1	1	1	12	0	0	0	0	0	0	0	4	0	2	0
'Orbital area layer 6a'	1	0	0	0	4	1	1	22	0	4	0	1	1	0	0	0	0	0	0	0	0	0	2	0
'Orbital area medial part layer 5'	0	1	0	0	0	0	0	0	0	0	0	0	0	0	0	0	0	0	2	0	0	0	0	0
'Orbital area medial part layer 6a'	0	0	0	0	0	0	0	0	0	0	0	0	0	0	0	0	1	0	2	0	0	0	0	0
'Orbital area ventrolateral part layer 6a'	0	1	0	0	0	0	0	0	0	0	0	0	0	0	0	0	1	2	1	0	0	0	0	0
'Pallidum'	0	0	0	0	0	0	0	0	0	0	0	0	0	0	2	1	2	3	8	2	0	0	0	0
'Parabigeminal nucleus'	1	1	10	0	2	0	4	0	0	0	0	0	0	0	0	0	4	0	0	0	4	1	0	0
'Parabrachial nucleus'	0	3	5	0	3	2	4	1	3	2	0	2	2	1	1	0	2	1	1	5	1	1	4	3
'Parafascicular nucleus'	0	0	7	0	6	5	3	2	0	1	0	3	7	1	0	6	2	6	15	4	2	1	1	0
'Paragigantocellular reticular nucleus'	0	1	0	0	4	2	0	8	1	1	0	4	0	0	0	0	0	0	0	0	5	2	0	0
'Paragigantocellular reticular nucleus dorsal part'	0	0	0	0	0	0	0	0	0	0	0	0	0	0	0	0	0	0	2	0	0	0	0	0
'Paragigantocellular reticular nucleus lateral part'	0	0	0	0	0	0	0	0	0	0	0	0	0	0	1	0	0	3	0	0	0	0	0	0
'Parapyramidal nucleus'	0	0	0	0	0	0	0	0	0	0	0	1	0	0	0	0	0	0	0	0	0	0	0	0
'Parasubiculum'	0	0	0	1	44	0	15	63	35	9	2	54	72	0	29	3	0	19	7	8	5	45	56	29
'Paraventricular hypothalamic nucleus'	0	0	0	0	0	0	0	0	0	1	0	2	0	0	0	0	0	0	0	0	0	4	2	0
'Paraventricular nucleus of the thalamus'	0	0	7	0	5	1	0	2	2	1	0	0	0	0	0	0	0	0	0	0	0	0	0	0
'Parvicellular reticular nucleus'	0	0	0	0	1	1	1	0	0	3	0	0	1	0	0	0	0	0	0	0	0	0	0	0
'Pedunculopontine nucleus'	0	0	5	2	7	4	2	4	2	1	0	2	1	0	1	1	4	4	0	2	7	3	1	0
'Periaqueductal gray'	4	10	30	9	96	110	29	173	38	67	5	94	44	8	29	18	36	46	47	31	102	41	54	15
'Perifornical nucleus'	0	0	0	0	0	0	0	0	0	0	0	0	0	0	0	0	1	0	0	0	0	0	0	0
'Peripeduncular nucleus'	0	1	5	0	2	0	0	0	7	1	0	3	0	0	2	0	7	2	1	0	2	2	0	1
'Perireunensis nucleus'	0	0	0	0	0	0	0	0	0	0	0	0	0	0	0	0	0	1	0	1	0	0	0	0
'Perirhinal area layer 6a'	0	1	0	0	6	6	1	5	9	1	0	0	4	0	0	0	1	0	0	1	0	1	0	0
'Peritrigeminal zone'	0	0	0	0	0	0	0	0	0	1	0	1	0	0	0	0	0	0	0	0	0	0	0	0
'Periventricular zone'	0	0	0	0	0	2	0	0	0	0	0	0	0	0	0	0	0	0	0	0	0	0	0	0
'Pons'	0	0	0	5	2	0	0	1	2	0	0	0	0	0	2	3	1	1	9	2	1	0	0	0
'Pontine central gray'	1	1	1	1	10	6	2	2	1	8	0	5	1	2	1	1	0	0	2	0	4	4	0	1
'Pontine gray'	0	0	0	0	0	0	0	0	1	0	0	0	0	0	0	0	0	0	0	0	0	0	0	0
'Pontine reticular nucleus'	0	3	9	2	40	13	26	28	6	39	2	9	8	1	3	1	3	7	15	8	22	5	13	2
'Pontine reticular nucleus caudal part'	0	0	0	0	1	0	0	0	0	2	0	1	0	2	0	0	2	4	9	2	0	0	0	0
'Posterior auditory area layer 5'	0	2	1	0	6	4	1	4	1	1	0	3	5	1	1	0	1	5	0	2	3	6	0	0
'Posterior auditory area layer 6a'	15	17	2	11	166	8	7	165	17	51	18	39	53	13	59	51	59	20	10	27	68	99	17	10
'Posterior hypothalamic nucleus'	0	1	0	0	11	12	6	8	8	6	1	14	5	0	3	1	0	1	3	2	7	4	4	3
'Posterior intralaminar thalamic nucleus'	0	0	4	0	0	0	1	0	6	0	1	2	0	0	3	0	4	1	0	0	1	1	0	1
'Posterior limiting nucleus of the thalamus'	3	6	4	1	18	7	0	32	6	4	1	0	27	5	36	8	26	10	25	11	45	15	0	1
'Posterior parietal association areas layer 5'	0	1	1	4	10	2	2	14	0	2	0	7	3	3	1	3	2	1	1	1	3	2	7	6
'Posterior parietal association areas layer 6a'	2	9	2	30	104	12	15	127	2	58	23	37	141	35	28	77	38	31	19	26	62	96	33	22
'Posterior pretectal nucleus'	70	18	16	32	250	25	21	99	85	53	22	78	68	43	30	32	77	37	34	43	149	71	61	46
'Posterior triangular thalamic nucleus'	1	1	0	2	5	0	0	7	0	4	0	0	4	1	3	0	6	1	1	1	3	10	0	0
'Posterolateral visual area layer 5'	0	1	10	1	18	8	9	7	25	4	3	16	12	1	4	5	0	5	0	0	10	8	7	8
'Posterolateral visual area layer 6a'	87	41	235	13	230	220	159	102	124	28	16	179	71	24	99	47	72	69	19	7	164	165	63	42
'Postrhinal area layer 5'	0	4	1	1	5	2	0	1	2	0	0	1	1	1	3	1	6	2	0	1	8	1	2	0
'Postrhinal area layer 6a'	37	105	103	7	110	57	38	84	67	33	5	57	46	8	48	59	68	38	14	31	322	105	25	12
'Postrhinal area layer 6b'	0	0	0	0	0	0	0	0	0	0	0	0	0	0	0	0	2	0	0	0	0	0	0	0
'Precommissural nucleus'	0	4	6	1	7	14	2	13	11	7	0	8	3	4	4	4	4	2	5	3	7	4	1	2
'Prelimbic area layer 5'	0	0	0	0	2	4	0	2	1	0	0	1	0	0	0	0	0	0	0	0	0	0	1	0
'Prelimbic area layer 6a'	0	0	1	0	5	8	1	6	1	2	0	3	9	0	1	3	0	1	2	3	0	5	0	3
'Prelimbic area layer 6b'	0	0	0	0	0	0	0	0	0	0	0	0	0	0	0	1	0	0	0	0	0	0	0	0
'Presubiculum'	0	0	0	0	0	0	0	0	0	0	0	0	0	0	0	0	0	0	1	0	0	0	0	0
'Primary auditory area layer 5'	0	5	1	0	2	0	1	1	1	0	2	0	1	0	1	1	4	2	1	1	2	1	0	0
'Primary auditory area layer 6a'	7	8	0	2	112	4	1	103	4	20	21	16	47	1	15	4	29	5	3	2	30	14	10	1
'Primary auditory area layer 6b'	0	0	2	3	0	0	1	0	0	0	0	0	0	0	2	3	3	0	0	0	3	0	0	0
'Primary motor area Layer 5'	0	1	0	0	6	2	0	49	0	2	0	1	8	0	0	0	0	2	2	1	1	0	1	2
'Primary motor area Layer 6a'	0	1	0	6	36	9	5	608	5	52	11	28	50	20	19	22	7	17	48	3	1	41	9	12
'Primary motor area Layer 6b'	0	0	0	0	0	0	0	0	0	0	0	0	0	4	1	2	1	1	4	0	0	0	0	0
'Primary somatosensory area barrel field layer 5'	0	1	0	6	28	1	3	83	3	3	3	1	7	6	12	7	2	7	16	3	0	9	4	2
'Primary somatosensory area barrel field layer 6a'	1	8	0	82	241	23	5	370	8	34	50	26	49	93	88	53	66	57	60	6	17	114	23	22
'Primary somatosensory area barrel field layer 6b'	0	0	0	0	0	0	0	0	0	0	0	0	0	0	15	10	8	1	2	0	0	0	0	0
'Primary somatosensory area layer 5'	0	0	0	0	3	0	1	84	0	2	1	0	9	0	0	0	0	0	0	0	0	4	0	3
'Primary somatosensory area layer 6a'	0	1	0	2	15	4	5	439	0	30	9	6	57	0	0	0	0	0	0	0	4	26	8	4
'Primary somatosensory area lower limb layer 5'	0	0	0	0	0	0	0	0	0	0	0	0	0	1	2	0	2	1	1	0	0	0	0	0
'Primary somatosensory area lower limb layer 6a'	0	0	0	0	0	0	0	0	0	0	0	0	0	10	3	15	2	6	7	7	0	0	0	0
'Primary somatosensory area lower limb layer 6b'	0	0	0	0	0	0	0	0	0	0	0	0	0	3	2	0	1	0	1	0	0	0	0	0
'Primary somatosensory area nose layer 6a'	0	0	0	0	0	0	0	0	0	0	0	0	0	0	1	0	0	1	2	0	0	0	0	0
'Primary somatosensory area nose layer 6b'	0	0	0	0	0	0	0	0	0	0	0	0	0	0	0	0	1	1	0	0	0	0	0	0
'Primary somatosensory area trunk layer 5'	0	0	0	0	0	0	0	0	0	0	0	0	0	0	2	5	4	0	0	7	0	0	0	0
'Primary somatosensory area trunk layer 6a'	0	0	0	0	0	0	0	0	0	0	0	0	0	0	0	19	8	1	3	8	0	0	0	0
'Primary somatosensory area trunk layer 6b'	0	0	0	0	0	0	0	0	0	0	0	0	0	0	1	3	5	1	0	0	0	0	0	0
'Primary somatosensory area unassigned layer 5'	0	0	0	0	0	0	0	0	0	0	0	0	0	0	1	0	0	0	1	0	0	0	0	0
'Primary somatosensory area unassigned layer 6a'	0	0	0	0	0	0	0	0	0	0	0	0	0	1	6	7	3	5	9	3	0	0	0	0
'Primary somatosensory area unassigned layer 6b'	0	0	0	0	0	0	0	0	0	0	0	0	0	1	3	1	1	0	0	0	0	0	0	0
'Primary somatosensory area upper limb layer 5'	0	0	0	0	0	0	0	0	0	0	0	0	0	0	1	0	2	1	1	0	0	0	0	0
'Primary somatosensory area upper limb layer 6a'	0	0	0	0	0	0	0	0	0	0	0	0	0	0	2	6	1	7	4	4	0	0	0	0
'Primary visual area layer 5'	39	13	20	8	72	69	24	44	42	18	7	57	37	9	17	9	36	12	9	2	72	67	35	8
'Primary visual area layer 6a'	184	85	89	104	252	285	109	132	148	92	36	169	203	72	68	55	127	60	47	49	486	200	153	24
'Principal sensory nucleus of the trigeminal'	0	0	0	7	6	0	0	2	0	0	0	1	0	0	1	2	2	0	1	2	3	1	0	0
'Red nucleus'	0	2	4	1	13	1	7	21	3	11	0	6	8	1	1	4	0	13	30	4	25	6	0	1
'Reticular nucleus of the thalamus'	298	149	322	258	1099	652	471	881	556	474	202	781	731	242	562	166	466	370	478	403	583	1030	606	406
'Retroparafascicular nucleus'	0	1	4	0	0	0	0	7	0	3	0	1	0	1	0	0	1	0	2	0	0	1	0	0
'Retrosplenial area dorsal part layer 5'	19	3	29	2	59	85	59	41	63	32	4	78	42	8	21	8	2	27	36	6	16	23	82	28
'Retrosplenial area dorsal part layer 6a'	79	45	199	55	451	396	276	667	267	222	48	428	406	151	177	84	70	175	116	70	165	375	282	142
'Retrosplenial area dorsal part layer 6b'	0	0	0	0	0	0	0	0	0	0	0	0	0	0	1	0	0	0	0	1	0	0	0	0
'Retrosplenial area lateral agranular part layer 5'	0	0	0	0	0	0	0	1	0	0	0	0	0	0	0	1	0	0	1	1	0	0	0	0
'Retrosplenial area lateral agranular part layer 6a'	0	0	0	0	0	1	0	20	0	2	0	0	6	5	2	2	5	3	13	9	0	1	1	1
'Retrosplenial area lateral agranular part layer 6b'	0	0	0	0	0	0	0	0	0	0	0	0	0	3	1	0	0	2	4	0	0	0	0	0
'Retrosplenial area ventral part layer 5'	0	0	0	0	0	0	0	0	0	0	0	0	0	0	0	0	0	1	1	1	0	0	0	0
'Retrosplenial area ventral part layer 6a'	0	0	0	0	0	0	0	0	0	0	0	0	0	1	0	0	0	0	4	2	0	0	0	0
'Retrosplenial area ventral part layer 6b'	0	0	0	0	0	0	0	0	0	0	0	0	0	1	0	0	0	1	1	0	0	0	0	0
'Rostral linear nucleus raphe'	0	0	5	0	0	0	0	0	0	0	0	0	0	0	0	0	0	0	0	0	1	0	0	0
'Rostrolateral area layer 5'	0	2	0	1	5	1	0	5	1	4	0	1	2	2	4	3	3	0	0	3	4	3	0	1
'Rostrolateral area layer 6a'	10	1	2	66	210	57	17	146	29	45	50	13	40	56	45	52	75	13	49	10	27	165	26	8
'Secondary motor area layer 5'	0	0	0	0	12	0	0	109	1	12	1	19	15	0	1	0	2	1	13	0	0	7	10	3
'Secondary motor area layer 6a'	9	3	2	30	118	37	32	786	17	145	26	90	176	13	23	41	12	60	121	24	24	105	52	32
'Secondary motor area layer 6b'	0	0	0	0	0	0	0	0	0	0	0	0	0	1	4	3	0	2	2	1	0	0	0	0
'Somatomotor areas Layer 5'	0	0	0	6	0	0	2	0	0	0	0	0	0	0	0	0	0	0	0	0	2	0	0	0
'Spinal nucleus of the trigeminal caudal part'	0	0	0	9	11	0	1	29	1	0	2	1	1	0	0	0	0	0	0	0	3	0	2	0
'Spinal nucleus of the trigeminal interpolar part'	0	0	0	0	0	0	0	0	0	0	0	0	0	0	1	0	0	1	0	0	0	0	0	0
'Spinal nucleus of the trigeminal oral part'	0	0	0	0	0	0	0	0	0	0	0	0	0	0	1	1	0	1	1	0	0	0	0	0
'Spinal nucleus of the trigeminal oral part middle dorsomedial part ventral zone'	0	1	0	0	0	0	0	0	0	0	0	0	0	0	0	0	0	0	0	0	0	0	0	0
'Spinal vestibular nucleus'	0	0	0	0	2	0	0	5	2	0	0	0	2	1	1	0	0	2	0	0	0	1	0	1
'Striatum'	0	0	0	0	0	0	0	0	0	1	0	0	0	0	1	0	0	0	0	0	0	0	0	1
'Subceruleus nucleus'	0	0	0	0	1	0	0	2	0	0	0	2	0	0	0	1	0	1	0	0	0	0	0	0
'Subcommissural organ'	0	0	0	0	0	0	0	0	0	0	0	0	0	0	0	0	1	0	0	0	0	0	0	0
'Subgeniculate nucleus'	0	7	4	2	43	19	9	7	5	25	0	3	36	7	12	8	4	16	11	7	108	17	2	8
'Subiculum'	0	0	0	0	0	0	0	0	0	0	0	0	14	0	16	4	1	1	5	8	3	16	0	0
'Subparafascicular area'	0	0	0	0	0	2	0	0	0	0	0	0	1	0	0	1	0	1	0	0	0	1	0	0
'Subparafascicular nucleus'	0	0	7	0	2	0	0	1	0	2	0	0	0	0	0	0	0	0	0	0	0	0	0	0
'Subparafascicular nucleus magnocellular part'	0	1	0	0	0	2	0	0	0	0	0	0	2	0	2	2	2	1	1	1	9	0	0	0
'Subparafascicular nucleus parvicellular part'	0	0	0	0	0	0	0	1	0	2	0	0	2	0	2	1	1	0	0	0	1	1	0	0
'Substantia innominata'	0	0	1	0	0	1	1	0	0	1	0	0	0	0	0	0	3	1	2	0	4	3	0	0
'Substantia nigra compact part'	0	0	0	0	0	0	2	0	0	1	0	1	0	0	0	0	0	1	0	0	0	0	0	0
'Substantia nigra reticular part'	0	1	5	1	3	1	7	20	0	4	0	0	1	0	0	0	0	3	4	0	3	3	2	0
'Subthalamic nucleus'	0	0	0	0	0	0	1	0	0	0	0	0	1	0	0	0	0	0	1	0	2	0	0	0
'Superior central nucleus raphe'	0	0	0	0	0	0	0	1	0	0	0	0	0	1	0	0	0	1	1	0	0	0	0	0
'Superior colliculus motor related deep gray layer'	2	11	9	4	52	39	14	52	24	26	5	46	18	7	28	9	18	21	25	14	18	23	35	10
'Superior colliculus motor related deep white layer'	1	1	4	2	14	11	4	14	4	7	1	22	5	1	8	1	5	5	5	10	9	7	10	5
'Superior colliculus motor related intermediate gray layer'	74	93	56	37	276	110	79	260	129	100	40	132	86	24	125	49	277	78	53	76	253	62	52	29
'Superior colliculus motor related intermediate white layer'	9	37	4	9	170	113	62	184	54	74	6	93	56	7	56	19	58	56	70	52	132	44	63	22
'Superior colliculus optic layer'	231	179	127	16	306	128	85	76	132	36	14	82	62	6	110	44	97	31	9	34	639	125	30	30
'Superior colliculus superficial gray layer'	307	92	410	2	241	84	75	31	30	7	6	94	126	4	36	54	23	14	4	8	510	83	12	14
'Superior colliculus zonal layer'	35	4	22	1	18	17	11	2	15	1	1	5	5	0	3	1	0	0	0	0	5	2	1	0
'Superior olivary complex'	0	0	0	0	0	0	0	0	0	0	0	0	1	0	0	0	0	0	0	0	0	0	0	0
'Superior olivary complex periolivary region'	0	0	0	0	0	0	0	0	0	0	0	0	0	0	0	0	1	0	0	0	0	0	0	0
'Superior vestibular nucleus'	0	0	0	0	5	0	0	3	0	1	0	2	0	0	0	0	0	0	0	0	0	0	0	0
'Supplemental somatosensory area layer 5'	0	0	0	0	5	1	0	11	0	0	0	0	4	2	8	0	6	0	11	3	0	1	1	0
'Supplemental somatosensory area layer 6a'	2	3	0	25	164	9	2	215	4	7	23	2	16	61	75	59	52	27	56	7	9	91	23	11
'Supplemental somatosensory area layer 6b'	0	0	0	0	0	0	0	0	0	0	0	0	0	3	24	2	11	0	0	2	0	0	0	0
'Suprageniculate nucleus'	2	3	0	1	6	1	1	3	0	1	0	0	2	0	7	0	14	0	0	0	3	2	0	1
'Supragenual nucleus'	0	0	0	0	0	0	0	0	0	0	0	0	0	0	1	0	0	0	0	0	0	0	0	0
'Supramammillary nucleus'	0	0	0	0	1	1	0	4	1	0	1	3	0	0	0	0	0	0	0	0	0	0	11	5
'Supraoculomotor periaqueductal gray'	0	0	0	0	0	0	1	2	1	1	0	2	0	0	0	0	0	0	2	1	1	0	0	0
'Supratrigeminal nucleus'	0	0	0	0	0	0	0	0	0	0	0	0	0	0	1	0	0	0	0	0	0	0	0	0
'Taenia tecta'	0	0	0	0	0	0	0	1	0	0	0	0	0	0	0	0	0	0	0	0	0	0	0	0
'Taenia tecta dorsal part'	0	0	0	0	1	0	0	0	0	0	0	0	0	0	0	0	0	0	0	0	0	0	0	0
'Tegmental reticular nucleus'	0	0	4	0	4	2	0	0	0	0	0	0	0	0	0	0	0	0	0	0	2	0	0	1
'Temporal association areas layer 5'	0	2	2	0	11	0	0	3	0	2	0	0	0	1	9	9	6	4	2	3	1	2	2	0
'Temporal association areas layer 6a'	12	44	114	12	135	20	44	94	32	29	15	32	72	16	52	41	100	22	11	16	112	72	14	11
'Temporal association areas layer 6b'	0	0	0	0	0	0	0	0	0	0	0	0	0	2	0	5	2	1	1	0	0	0	0	0
'Thalamus'	0	4	4	0	6	0	0	5	2	3	0	1	4	5	6	10	11	8	1	11	8	9	0	0
'Tuberal nucleus'	0	0	0	0	0	2	0	0	0	0	0	0	1	0	0	0	2	0	0	0	0	0	0	0
'Ventral auditory area layer 5'	0	0	0	0	0	0	0	0	0	0	0	0	0	0	8	2	8	2	2	0	0	0	0	0
'Ventral auditory area layer 6a'	1	11	0	0	0	0	0	0	0	0	0	0	0	6	23	11	48	10	4	7	24	0	0	0
'Ventral auditory area layer 6b'	0	0	0	0	0	0	0	0	0	0	0	0	0	1	1	0	0	0	0	0	0	0	0	0
'Ventral cochlear nucleus'	0	0	0	0	0	0	0	0	0	0	0	0	0	0	0	0	0	0	0	0	1	0	0	0
'Ventral part of the lateral geniculate complex'	314	102	137	95	590	313	143	243	233	103	33	242	246	65	137	99	269	106	32	128	560	368	137	147
'Ventral premammillary nucleus'	0	0	0	0	2	0	0	0	0	0	0	0	0	0	0	0	0	0	0	0	0	0	0	0
'Ventral tegmental area'	0	0	5	0	0	0	1	1	1	1	0	1	0	0	0	0	0	1	0	0	2	0	1	0
'Ventral tegmental nucleus'	0	0	0	0	0	1	0	0	0	0	0	0	0	0	0	0	0	0	0	0	0	0	0	0
'Ventromedial hypothalamic nucleus'	0	0	0	0	2	0	0	0	2	0	0	1	0	0	1	0	0	0	0	0	1	0	0	0
'Visceral area layer 5'	0	0	0	0	0	0	0	0	0	0	0	0	0	0	2	1	0	1	0	0	0	0	0	0
'Visceral area layer 6a'	0	0	0	0	0	0	0	0	0	0	0	0	0	2	3	2	2	0	1	0	0	0	0	0
'Zona incerta'	23	50	50	131	549	272	101	635	162	227	41	292	253	69	111	116	127	128	171	129	243	262	195	130
'auditory radiation'	0	0	0	0	0	1	0	0	0	0	0	0	0	0	0	0	0	0	0	0	2	0	0	0
'cerebal peduncle'	0	0	0	0	3	0	0	0	0	0	0	0	0	0	0	0	0	0	0	0	0	1	0	0
'commissural branch of stria terminalis'	0	0	0	0	0	0	0	0	0	0	0	0	0	0	3	0	0	0	0	0	0	0	0	0
'corpus callosum posterior forceps'	0	0	0	0	0	0	0	0	0	0	0	0	0	0	0	0	1	0	0	0	0	0	0	0
'corpus callosum splenium'	0	0	0	0	0	0	0	0	0	0	0	0	0	0	1	0	0	0	0	0	0	0	0	0
'external medullary lamina of the thalamus'	0	0	0	0	0	0	0	0	0	0	0	0	0	3	3	0	7	2	0	2	0	0	0	0
'fiber tracts'	0	0	0	0	0	0	0	0	1	0	0	0	0	0	1	0	0	0	0	0	0	0	0	0
'internal capsule'	0	0	0	0	0	0	0	0	0	0	0	0	0	0	1	1	1	13	13	1	0	0	0	0
'optic radiation'	0	0	0	0	0	0	0	0	0	0	0	0	0	1	1	1	2	0	0	0	0	0	0	0
'posteromedial visual area layer 5'	5	2	1	1	2	6	1	11	1	4	0	5	2	2	0	2	3	6	3	2	3	6	0	1
'posteromedial visual area layer 6a'	27	9	11	11	126	71	45	77	29	33	9	71	127	43	6	58	27	30	32	42	172	79	27	9
'spinal tract of the trigeminal nerve'	0	1	0	0	0	0	0	0	0	0	0	0	0	0	0	0	0	0	0	0	0	0	0	0
'stria medullaris'	0	0	0	0	0	0	0	0	0	0	0	0	0	0	0	0	0	0	1	0	0	0	0	0
'stria terminalis'	0	0	0	0	0	0	0	0	0	0	0	0	0	0	2	0	0	0	0	1	0	0	0	0
